# Supplementary material for: Metabolic Regulations of Smilax china L. against β-Amyloid Toxicity in Caenorhabditis elegans
Source: Metabolites. 2024 Jan 13;14(1):49. doi: 10.3390/metabo14010049 (PMC10818737; doi:10.3390/metabo14010049)
Supplement: Supplementary file 1 [file metabolites-14-00049-s001.zip]

Archive with 2 entries (2 files):
- Supplementary information.pdf
- Supplementary Material-Metabolic data of CL 4176 (G1, G2, G3).xlsx
