# Supplementary material for: Metabolic Regulations of Smilax china L. against β-Amyloid Toxicity in Caenorhabditis elegans
Source: Metabolites. 2024 Jan 13;14(1):49. doi: 10.3390/metabo14010049 (PMC10818737; doi:10.3390/metabo14010049)
Supplement: Supplementary file 1 [file metabolites-14-00049-s001.zip › Supplementary Material-Metabolic data of CL 4176 (G1, G2, G3).xlsx]

## Sheet: S4_All_identified_metabolites
Metabolic regulations of Smilax china L. against β-amyloid toxicity in Caenorhabditis elegans Lili Yan 1, Yuchan Deng 1, Yulan Du 1, Xutong Fang 1, xinfang 2,* and Qiang Zhang 1 ,* 1 Shaanxi Key Laboratory of Natural Products & Chemical Biology, College of Chemistry & Pharmacy, Northwest A&F University, Yangling 712100, China 2 State Key Laboratory of Phytochemistry and Plant Resources in West Ch…
								G1-blank						G2						G3
Alignment ID	Average Rt(min)	Average Mz	kid	Formula	SMILES	Total score	mz.error	G11	G12	G13	G14	G15	G16	G21	G22	G23	G24	G25	G26	G31	G32	G33	G34	G35	G36
n1	1.734	73.0282	C00163	C3H6O2	CCC(=O)O	86.1	0.273867	8617038	7028240	4529814	2244152	1580324	1665188	776923	646245	501785	546563	260066	358108	1629900	896814	499103	372662	696840	208501
p13	0.061	74.0969	C00186	C3H6O3	C[C@H](O)C(=O)O	86.1	0.404875	2715077	11543890	17199850	14145330	17212110	11227570	1548310	10864960	13297920	10255990	14567850	32221100	23825810	30754990	28421630	27806490	28604460	28868980
n25	1.439	87.0075	C00022	C3H4O3	CC(=O)C(=O)O	85	0.344798	3574886	2222243	2586695	1660130	1954995	1234954	1950318	1680594	1153108	715888	863772	830465	1828330000	576496	440283	304300	575063	380558
n39	1.479	89.0231	C01013	C3H6O3	O=C(O)CCO	86.1	0.898642	180766500	140556000	124557200	73403590	61968360	57559810	56886730	51074540	36934130	41988060	37605030	29580070	98096110	97663700	138539200	41417060	51135660	22823680
n64	28.649	96.9589	C01678	C2H7NS	NCCS	93.3	0.618818	149990	136858	126759	140622	158538	211079	391635	373823	412098	461574	591989	738386	2352572	3110944	4082374	5369429	6725410	8296191
p67	1.032	84.0812	C21525	C5H9N	CCC(C)C#N	74.2	4.51946	6290892	10389230	11056370	10205530	10235390	9671331	1416889	2371739	2732626	2414436	1493636	2827128	5858798	5800609	4983786	31870310	9080443	3285407
p78	2.016	86.0968	C01746	C5H11N	C1CCNCC1	84.5	4.87825	101865900	173272600	181737200	190918800	186442300	171223200	48355740	67154020	92854740	59638440	35338300	51475440	84644560	87341710	63500260	79957620	173854100	44030750
p91	19.994	87.0921	C07973	C4H10N2	C1CNCCN1	79.6	4.59286	2942.88	4744.17	3986.87	5798.02	8421.08	6368.99	103660	97202.2	28395.7	17860.3	26087.3	76134.2	183104	135298	351595	322871	364319	512896
p93	26.959	88.0761	C19332	C4H9NO	OCCN1CC1	80.4	4.31447	322635	333823	380187	394743	431303	610562	730645	856460	948857	1196326	1317339	1739555	2794254	2870816	3096541	3042526	2819790	3063498
p98	0.942	89.1077	C00134	C4H12N2	NCCCCN	85.5	3.59117	3522226	4302960	6673035	4694244	6766147	3320504	557631	1281446	1261034	2833683	3154276	6186756	3942042	3547930	2908122	2959745	27410640	2562198
p102	1.267	90.0553	C00041	C3H7NO2	C[C@H](N)C(=O)O	88.8	3.99756	5227452	11181270	10629760	13595190	11320940	19862660	1289996	3292287	2992662	4538220	2449217	2748896	12348880	12710990	12367830	11513140	21916900	7279923
n105	2.324	103.039	C01089	C4H8O3	C[C@@H](O)CC(=O)O	83.9	2.23217	7498.61	7042.13	7506.48	9660.76	9152.82	12640.1	17709.7	15624.8	18641.4	21689.1	17829.1	20360.5	196383	265387	304184	347580	648820	282761
n112	6.153	110.024	C05942	C5H5NO2	O=C(O)c1ccc[nH]1	85.5	1.18156	2654466	1225053	2248791	799170	2401293	1222749	39213.4	158237	132041	120761	82891.4	82200.2	472993	383305	222445	194301	120490	130392
n119	27.439	112.984	C05629	C9H10O2	O=C(O)CCc1ccccc1	96.1	0.354031	5877675	24999130	85438370	73512600	69632090	63272290	108411400	78207940	72234680	66650600	63379070	61574020	65716840	58597410	54424200	38904010	22146630	21098770
n122	2.084	112.984	C00099	C3H7NO2	NCCC(=O)O	74.6	0.79657	3379885	2289506	3623441	7623866	13096540	8932567	22838450	18118480	17267010	17301570	14573310	14171080	5900113	3244631	1942536	3292565	2144046	1962564
n123	1.715	112.985	C00209	C2H2O4	O=C(O)C(=O)O	89.3	0.973586	2405.1	1933.31	6360.49	8035.93	12806.3	11479.5	37519.9	25709.7	50108.5	38551.8	29876	43513.7	207988	204810	204124	378150	298646	327202
n133	2.695	115.039	C00141	C5H8O3	CC(C)C(=O)C(=O)O	86.1	1.04313	2763497	1820488	2266668	1264212	1762331	1272257	3047477	2471695	2490470	2219702	1767025	1676189	3337427	3202874	1299988	1309358	1122481	1170870
p151	1.889	98.9844	C00009	H3O4P	O=P(O)(O)O	93	1.81847	146578800	201820400	201582100	191689100	194422100	202899800	169380400	254042600	229863500	255574300	290912700	240417500	216161600	239638300	253006300	249096000	1012457000	617436500
n159	2.063	117.018	C00042	C4H6O4	O=C(O)CCC(=O)O	87.3	0.25637	234640400	194773500	178340200	181512100	152053100	150756000	37001580	46875810	29052080	47752400	14894760	13917640	56767260	43386950	31075200	30122880	48511100	15832780
p178	27.033	101.071	C19285	C4H8N2O	O=NN1CCCC1	82	3.26503	43675.3	63494.8	67332.2	83278.9	102776	134488	172155	240316	290438	440140	507475	812750	2426018	3724211	5373078	6964543	8096591	8427721
p181	2.155	102.034	C00055	C9H14N3O8P	Nc1ccn([C@@H]2O[C@H](COP(=O)(O)O)[C@@H](O)[C@H]2O)c(=O)n1	81.1	0.686045	62671060	96175950	95510210	91981350	91442380	89608440	56968360	91829580	92800290	87177260	100219800	64565540	58080430	62275930	64529770	64743500	64348160	370930500
n200	1.405	129.018	C01732	C5H6O4	C/C(=C\C(=O)O)C(=O)O	79.9	4.8055	11494950	11895190	7843992	5970945	4323123	4427841	1694954	2216475	1352755	2318745	1101412	1186551	5811085	5597965	5291698	2085960	3132426	980492
n208	2.025	130.086	C00123	C6H13NO2	CC(C)C[C@H](N)C(=O)O	85.1	4.30482	70001390	64223790	57179620	54838000	50984450	42836020	46974600	31833250	37698740	21871760	13235600	15390070	21114460	10988270	6161219	7338602	10201650	4169844
n210	2.607	131.034	C00489	C5H8O4	O=C(O)CCCC(=O)O	94.7	3.81579	2846976	2301524	2331329	1988960	2066034	1699365	971055	888423	714431	914477	780838	683539	1405738	827583	563447	560423	798151	307428
n213	7.296	131.07	C03264	C6H12O3	CC(C)C[C@@H](O)C(=O)O	91	3.43326	67395.1	55763.8	57931.1	58313.6	70914	72771.1	82259.6	65778.5	91112.6	90649.4	72066.8	88568.8	477049	603343	478882	612940	1077426	422704
p215	1.288	104.071	C03665	C4H9NO2	CC(C)(N)C(=O)O	89.3	3.3631	3654737	7147474	6310035	6799419	5643785	6906891	617049	1488334	1421683	1898827	1227263	1144190	3378611	4708757	5508816	3091462	5725696	10401050
p216	1.254	104.107	C00114	C5H14NO+	C[N+](C)(C)CCO	90.9	3.74613	265824000	386924800	425048400	410445600	393899800	413857800	103610300	183993100	199108300	186264600	76509900	82648450	245728100	206789000	201668600	212398700	1070764000	253563000
n224	1.977	133.013	C00149	C4H6O5	O=C(O)C[C@H](O)C(=O)O	90.2	0	31838420	25118790	25184630	24190310	25508990	21559520	5659949	5339383	4505895	4145022	1011015	1146328	7721537	3916366	1563838	1347714	1388927	835561
n225	1.398	133.013	C00497	C4H6O5	O=C(O)C[C@@H](O)C(=O)O	84.7	3.83419	206833000	164801500	158788100	131628800	115562700	112084800	35408710	29894660	27746320	21561000	4835649	5913433	51096570	47118720	12822180	10343340	10967910	6696757
n226	5.683	134.046	C00147	C5H5N5	Nc1ncnc2[nH]cnc12	93.1	0.149202	1.79418	84.3723	3.13681	2.55307	3.70964	4.79682	7.43551	7.86871	7.78604	9.83338	13.4144	16.937	69.6688	119.765	188.658	399.16	1352.31	3226.21
p245	20.436	110.071	C10133	C5H7N3	N=C(N)c1cc[nH]c1	75.5	0.999353	15083	48289.4	26482.6	26709.4	25149.3	43279.8	40151.9	128622	156118	102182	270008	377784	473896	1306290	1387436	1528864	1726513	1704280
n256	8.405	135.044	C10700	C8H8O2	CC(=O)c1ccc(O)cc1	89.5	1.3329	4680769	5591886	4372446	3654609	4063168	2867770	10333210	7065156	8192142	7555312	26701980	5562207	3839472	3854902	5277041	2992722	3331263	5645090
n257	5.804	136.039	C00108	C7H7NO2	Nc1ccccc1C(=O)O	90.4	3.96942	70743.7	5387153	3985303	3975651	2999431	3013569	66085	223188	187092	258139	201400	174925	379098	267230	161212	234379	1350175	96474.6
n272	9.143	137.023	C00805	C7H6O3	O=C(O)c1ccccc1O	93.3	0.364901	1269397	1116344	118048	135401	130289	65220	76925.4	52255	34515.5	29963.2	26701.2	25082.4	27888.4	28229.2	24109.4	27816.7	31853.9	36103.1
n279	10.715	138.019	C00870	C6H5NO3	O=[N+]([O-])c1ccc(O)cc1	91.7	1.52153	653082	400640	551082	336998	510056	366903	1030946	756272	778370	688514	498685	525502	1309485	1058432	743462	775307	344484	290016
n293	1.79	141.016	C00458	C9H16N3O13P3	Nc1ccn([C@H]2C[C@H](O)[C@@H](COP(=O)(O)OP(=O)(O)OP(=O)(O)O)O2)c(=O)n1	88.9	0.638225	7390676	6307914	5689841	5783474	6099914	5742992	11751030	9982747	8655946	7638623	7706173	7335718	14121710	4061381	2912444	2658744	2056043	3222715
n296	2.257	141.016	C03647	C6H6O4	O=C(O)/C=C\C=C\C(=O)O	89.3	0.354569	3918199	3655958	3325249	4324561	3817182	3777305	5486733	4840283	19243380	3201643	1877128	1405684	1211020	1000060	998878	1054280	994756	1295281
n297	27.038	141.016	C20448	C6H6O4	O=C(O)c1ccc(CO)o1	80.8	0.354569	103572800	92783540	99867460	99827070	93708600	85958310	155631600	116751000	97735040	86696770	84026260	76251450	53490440	35422220	31426140	30843660	31378040	33492230
n310	1.448	145.013	C00026	C5H6O5	O=C(O)CCC(=O)C(=O)O	72.7	2.75837	2791176	2254069	2035715	1046327	1377067	988496	1600491	1648632	975225	1179097	821396	817926	2404670	1049957	1095836	596105	1447143	864157
n311	4.253	145.05	C06104	C6H10O4	O=C(O)CCCCC(=O)O	92.5	1.79249	268.057	1682.08	2306.48	1859.32	2247.96	2520.72	963.317	7212.4	8252.28	10190	11076.9	14492.5	104551	185155	680438	31408950	769545	1086450
n317	1.278	146.045	C00025	C5H9NO4	N[C@@H](CCC(=O)O)C(=O)O	88.2	0.136944	62345740	47114080	51847580	53277950	51958000	48539040	11205800	21936450	9191533	25348080	24873190	22801110	18745780	16070530	12743210	9993017	21896320	12007600
p318	1.302	116.071	C16435	C5H9NO2	O=C(O)C1CCCN1	93.3	0.344618	67719380	122530500	113740100	123073200	103068400	124703500	10764480	23572110	18927720	29480080	23415220	20900590	46329270	55901250	53293270	375949300	110512000	31875180
p320	1.035	116.071	C00148	C5H9NO2	O=C(O)[C@@H]1CCCN1	93.3	0.516926	3902759	5228422	5772236	5314866	5449893	5233900	1192336	3051979	2154086	5240322	8379163	9051900	4238251	7076217	3974299	12872330	13043410	4033152
p334	3.923	118.065	C00463	C8H7N	c1ccc2[nH]ccc2c1	72.5	0.84699	361606	3928508	4125200	4537406	3854245	4004524	299917	1222788	1438271	1351717	790980	379010	316348	340473	309828	595777	2230349	910059
p336	2.411	118.065	C16074	C8H7N	N#CCc1ccccc1	87.3	1.01639	263681	363816	441968	517963	671127	886169	603560	680268	1119311	885875	702149	1115438	5650303	7217186	6698155	6965566	11492920	4084023
p338	1.309	118.086	C00719	C5H11NO2	C[N+](C)(C)CC(=O)[O-]	86.1	0.169368	257206300	318067300	358971100	302033000	342759300	347259600	101895600	195459200	129548900	268333100	278266000	312026600	248413300	299843600	315381200	1068223000	702951700	475410000
n342	1.401	151.025	C00385	C5H4N4O2	O=c1[nH]c(=O)c2[nH]cnc2[nH]1	92	3.24448	10771350	10059300	7475965	5387222	5309817	5014742	4442202	3960383	3349446	3085711	1104169	1166131	12442070	4690812	2299094	2043566	3871045	1391768
p345	15.067	119.086	C14395	C9H10	C=C(C)c1ccccc1	86.2	1.09165	779708	1094493	888983	1499034	898151	826758	770373	640144	785192	1120695	1162961	1533647	23365130	11274940	34638530	21178350	17271400	35409720
n346	8.455	151.039	C00755	C8H8O3	COc1cc(C=O)ccc1O	91.7	0.926912	5301.05	3406.29	4894.8	3315.96	7167.06	6726.81	29879.5	24466.3	36462.8	36491.4	30857.1	40859.7	208110	218828	238037	506359	382705	424135
n352	2.192	153.031	C06608	C4H11O4P	CCOP(=O)(O)OCC	84.5	1.50296	1723851	1300636	1757613	14518.2	13458	11211.6	29517.4	23915.9	14277.5	17882.1	8555.25	18415.2	27644620	1197872	689412	634531	470853	468550
p363	2.413	120.081	C02735	C8H11NO	NCC(O)c1ccccc1	77.9	0.249832	37399670	50674450	65413800	76516980	92797640	128926800	77012940	86516620	154028200	115432800	86459990	124502700	507076800	581760900	431673000	427744500	634976100	215744600
p370	1.81	120.528	C09898	C10H16	CC1=CC=C(C(C)C)CC1	72	0.58078	572552	958150	1068396	1261690	1595878	2401400	986714	2265904	2825746	4635091	5657085	5193563	31043360	53153710	94986200	123203500	103682600	48441000
n400	6.685	159.065	C02656	C7H12O4	O=C(O)CCCCCC(=O)O	87.1	1.32021	696774	555660	534126	390162	404163	339714	998221	685533	511828	570224	408993	407957	549784	348854	353825	297582	267093	340751
n406	1.562	160.841	C00951	C18H24O2	C[C@]12CC[C@@H]3c4ccc(O)cc4CC[C@H]3[C@@H]1CC[C@@H]2O	84.2	0.18652	2941701	1511040	971874	225819	382616	232497	1874746	932876	891670	533413	291852	376333	679645	342554	187896	146488	125942	175597
n410	27.152	160.841	C00568	C7H7NO2	Nc1ccc(C(=O)O)cc1	86.1	0.124346	85620.5	74872.8	26472.3	8559.27	8387.47	12627.9	32511.6	27700.5	33393.6	41847.4	46284.8	63849.2	117450	121601	143087	172931	174712	212029
p413	3.662	122.547	C00116	C3H8O3	OCC(O)CO	90.7	0.163202	3724215	6503288	9765540	5971611	5967424	5838949	3001299	5669703	5370956	5321272	5642692	4080608	3644626	3993793	4090066	4000556	4114776	31871050
n419	27.466	162.838	C00955	C10H11NO	OCCc1c[nH]c2ccccc12	85.9	1.10539	12014810	10563380	8137450	7092324	6649825	6095198	9045712	6789338	6167998	5556638	5213022	5179516	6360667	6337864	3491257	2960909	2802228	3038569
n421	27.151	162.838	C00160	C2H4O3	O=C(O)CO	86	0.245643	62122.3	55496.2	19825.8	6322.26	6355.59	8574.73	25056.5	21845.5	25681.7	30564.8	36945.1	49076.5	98368.7	106386	131471	154839	179609	196113
n423	7.213	163.039	C01772	C9H8O3	O=C(O)/C=C/c1ccccc1O	79.3	1.96271	1899.63	1513.67	354.354	1308.85	1926.82	2053.45	4543.82	4564.02	4371.3	5899.02	7803.25	7566.17	78199.2	99146.5	123692	90638.5	256350	402376
n427	2.394	164.071	C00079	C9H11NO2	N[C@@H](Cc1ccccc1)C(=O)O	93.6	2.31607	221865000	201555100	183157300	131888200	122365200	108424700	93540120	64406110	81173370	44967470	26024580	31045950	94633890	276387300	49266370	36713690	49547460	20995640
n436	6.897	165.019	C01606	C8H6O4	O=C(O)c1ccccc1C(=O)O	89.9	4.96911	37526.4	14845.5	29048.5	14043.1	14741	21107.1	41132.4	39278.3	34510.1	48699.6	61115.8	74283.1	358385	241803	292530	398798	7944691	565526
p442	1.485	124.039	C07446	C6H5NO2	O=C(O)c1ccncc1	94.6	4.91778	48124100	84509770	75192950	96755550	64267740	84780260	3408176	7023069	4448221	9913445	4609751	3439008	10770380	8700619	9126678	8273063	61901540	10419850
p443	1.997	124.039	C00253	C6H5NO2	O=C(O)c1cccnc1	94.6	0.483718	609022	1056688	1164578	1538427	1451160	2181118	137287	309751	288406	744047	399869	772174	9743637	12684820	20353290	27847240	47162020	16584950
p445	26.971	124.087	C01551	C4H6N4O3	NC(=O)NC1NC(=O)NC1=O	80.5	1.61177	110200	153316	158261	176633	301708	307077	382142	580730	707115	947103	1287017	1966068	6963511	10589140	19903360	32141370	34592550	38811500
n463	1.899	171.005	C02979	C3H9O6P	O=P(O)(O)OC(CO)CO	85.2	2.45606	38269430	35621020	27730130	22462470	18575820	20530740	3219383	6679566	2954799	6579417	3882724	3302658	3835209	2921755	3019221	2152840	5357940	1694835
n467	6.312	171.011	C06677	C7H8O3S	Cc1ccc(S(=O)(=O)O)cc1	85.4	1.11104	77822.8	226345	63777.3	62011.6	65512.5	83024.8	108372	75914.8	74688.9	64027	72276.1	67633.6	79766.7	43294.1	12645.2	4680.77	3357.45	2519.17
n473	7.82	171.065	C00193	C7H6O	O=Cc1ccccc1	89.2	0.350743	5527.56	3513.91	34.7836	42.4099	48.7642	73.2325	146.992	153.374	183.54	208.937	311.917	436.936	3882.09	138427	278572	128909	133643	573044
n478	16.492	171.138	C01571	C10H20O2	CCCCCCCCCC(=O)O	81.9	4.96672	13477.1	10137.9	4564.64	4064.23	6192.63	6727.9	19156.9	18688.2	21720.7	28665.3	29704.1	39336.1	182903	232702	241281	461583	443245	430784
p481	8.416	127.075	C12101	C7H10O2	O=C(O)C1=CCCCC1	74.7	0.472161	1020083	809106	1955287	1133374	2752880	2675968	6287841	6774384	10375200	10695220	8732729	9495425	16165360	14849170	10862720	19224300	11734930	9189903
n487	1.551	173.045	C21281	C7H10O5	O=C1C[C@@](O)(CO)CC(O)=C1O	86.3	4.85421	2333242	1402725	1805290	992776	1454874	1166093	2040937	1402056	1557713	1163850	983355	998674	3729204	1428359	996575	1072933	710964	808497
n489	2.743	173.045	C00493	C7H10O5	O=C(O)C1=C[C@@H](O)[C@@H](O)[C@H](O)C1	88.8	3.98739	45961.5	33523.4	944.424	28439.9	62916.8	61286.8	190448	167796	258234	230193	213882	280613	1164679	1146829	1191779	2023661	1348163	1524333
n491	8.114	173.081	C08278	C8H14O4	O=C(O)CCCCCCC(=O)O	91.4	1.03998	2602239	2136289	2233735	1584376	1676847	1299402	3408031	2734840	2390202	2340466	1685982	3872572	1270389	1077398	1284865	1219479	997299	1611019
n506	5.071	175.06	C02504	C7H12O5	CC(C)[C@@](O)(CC(=O)O)C(=O)O	89.5	1.19958	125499	317455	443330	5608.75	4049	3941.5	11376.6	6349.88	10389.7	7284.69	8254.12	4162.12	47157.5	148374	473152	233869	514005	449005
n517	14.328	177.091	C14535	C11H14O2	CC(C)(C)c1ccc(C(=O)O)cc1	83.1	4.46096	7434.88	5001.9	6583.85	4580.43	9434.95	9709.5	27864.8	26727	31166	40598.6	43483.7	55688.1	230436	303404	274095	553515	517392	452339
p519	1.033	130.086	C00408	C6H11NO2	O=C(O)[C@@H]1CCCCN1	93.1	0.614977	52171550	66424260	66133950	68458700	56551840	61518530	15129930	18124110	20792070	18520200	11019650	16979910	34519640	35929950	112222300	53517190	58765050	26488330
p522	4.996	130.159	C05682	C2H5O5P	O=C(O)CP(=O)(O)O	76.9	1.45975	81784.2	1485572	1685610	1580350	3245754	2033548	2032300	3583501	5266035	3970775	3971759	172353	1529266	2707955	5957419	7274789	6510736	6292659
p524	5.132	130.159	C01740	C8H19N	CCCCCCCCN	79	0.460975	7486.57	6030.7	7923.81	4817.77	9575.03	6110.03	45863.8	17933	30143.3	32849.2	44456.1	209764	505596	816820	866485	1405808	1629942	1990767
n534	1.284	179.055	C00137	C6H12O6	O[C@H]1[C@H](O)[C@@H](O)[C@H](O)[C@@H](O)[C@H]1O	86.1	3.96524	7936547	4323998	7240900	4962042	9433035	5818547	48171600	33225750	46815900	22638660	19731400	78757740	12682660	11359490	5131933	8894708	7607381	6317932
n540	5.1	181.05	C10680	C9H10O4	COc1cc(O)c(C(C)=O)c(O)c1	73.5	4.03202	109.834	3.60768	16.9199	177.934	148.549	227.579	11.3223	63.1998	67.3949	131.621	75.4675	98.9822	1680.72	1808.49	1906.26	4302.4	17340.8	4833.54
n541	4.965	181.05	C03672	C9H10O4	O=C(O)C(O)Cc1ccc(O)cc1	87.2	1.04944	1110436	1173718	898334	1323412	930518	895298	24772	176761	129108	181272	88214.4	98562.6	1454639	1243949	956122	892030	3357769	466216
p543	1.279	132.065	C03440	C5H9NO3	O=C(O)[C@H]1C[C@@H](O)CN1	86	0.68148	12851620	7666119	21580750	5519609	24329420	16240190	959094	1333251	971381	1392887	717314	731849	6595709	11294790	5787765	8118872	92583160	16098190
n549	16.321	183.138	C13823	C11H20O2	O=C1CCCCCCCCCCO1	79.3	3.54922	968078	569870	389643	180176	393399	252847	99662.6	67250.4	102620	94415.2	78331.1	69583.7	114138	75396.3	197074	105656	54762.6	62064.3
p562	1.035	133.097	C00077	C5H12N2O2	NCCC[C@H](N)C(=O)O	91.8	0.525932	2471132	4712384	4780673	4208705	4632027	4274545	765819	3052942	1941533	5221475	9438712	10083680	3774562	7173923	3685397	4776011	11257450	11453530
n564	7.533	186.113	C01092	C9H17NO3	CC(N)C(=O)CCCCCC(=O)O	82.6	3.27757	1997567	1406910	1710712	2771398	922801	713094	1209470	1712429	774322	1567156	1531978	2766103	3805571	642781	1003738	435141	457198	1162010
p570	18.522	134.06	C12312	C8H7NO	O=C1Cc2ccccc2N1	85.2	1.1189	249194	260314	342463	407707	508343	625374	872718	1125763	1412997	1758190	2184658	2751784	5687158	6198458	6550590	6506660	5854565	5318974
n572	1.458	187.041	C00978	C12H14N2O2	CC(=O)NCCc1c[nH]c2ccc(O)cc12	85.5	1.55046	2821992	2619729	2644319	1099164	1229998	861913	666274	799766	301614	721080	619319	387293	3152661	2314936	1940695	1594849	2178223	1139919
n583	9.352	187.097	C08261	C9H16O4	O=C(O)CCCCCCCC(=O)O	90	0.160345	81386.3	74567.5	82821.8	77112.2	94976.3	106051	273510	280259	295274	390181	388802	503407	1783532	2182097	2741215	4016869	3278405	4496475
n586	2.215	187.108	C02155	C8H16N2O3	CC(C)C[C@H](NC(=O)CN)C(=O)O	89.6	2.03091	707583	393537	538999	71277.1	103518	74381.9	1425917	865305	1418791	556844	355619	541356	108857	384970	225454	557750	473392	248736
n587	10.675	187.133	C02774	C10H20O3	O=C(O)CCCCCCCCCO	78.8	3.31313	35501.6	21436.6	36924.1	31736.7	50688.2	40606.6	103227	107019	84046.4	125016	165902	148880	390383	501276	528773	689241	653011	689371
p589	1.998	136.076	C15561	C8H9NO	O=CNCc1ccccc1	80.4	0.955351	170437	258196	306937	392358	413893	592026	259517	342309	538531	505775	414372	648800	5914897	8663888	12297980	20960080	38894700	15049470
n594	1.412	188.056	C00624	C7H11NO5	CC(=O)N[C@@H](CCC(=O)O)C(=O)O	87.3	1.22304	1833987	1174092	1297000	498868	878554	620915	473258	1385668	542510	2070123	3657826	2983585	21102200	2112283	1379866	823828	1562789	891759
p600	1.999	137.046	C00262	C5H4N4O	O=c1[nH]cnc2[nH]cnc12	88.7	1.09453	1748181	2436426	3273156	3590933	4645802	6569097	1948755	3293402	4369526	5689704	1170670	2046731	69516440	117093800	94662970	108535800	226313400	39939490
p602	8.396	137.06	C00548	C8H8O2	CC(=O)Oc1ccccc1	80.1	0.437765	252944	451708	539142	561991	730209	736646	1860429	1909676	2716986	3015736	3224515	3390944	4291643	5120547	7398599	4229461	4150085	6528919
n604	2.562	190.05	C05635	C10H9NO3	O=C(O)Cc1c[nH]c2ccc(O)cc12	83.2	3.52537	6927.1	8810.96	8693.98	7941.05	7228.61	9810.41	1385.85	1426.83	2298.23	2908.51	2104.01	1753.03	29727.9	34294.2	37557	40941.3	99609.2	21979
n607	1.996	191.019	C00158	C6H8O7	O=C(O)CC(O)(CC(=O)O)C(=O)O	84.9	3.14104	21906920	10851260	19639520	9849731	22512550	11532110	10818470	14696100	8991967	20193080	8765804	11552150	110895700	12604690	7184240	10883190	11014450	6733099
p612	7.072	138.055	C01004	C7H7NO2	C[n+]1cccc(C(=O)[O-])c1	84.5	0.43461	120269	168346	97740.6	114006	122218	85462.5	99402.5	53477.8	79616	76980.1	64288.2	599898	3850883	4239223	3576694	3433750	3550764	657394
n629	1.859	195.05	C00257	C6H12O7	O=C(O)[C@H](O)[C@@H](O)[C@H](O)[C@H](O)CO	87.4	1.33299	22763190	13944290	27213730	4298401	9052626	5511109	309896	721215	187950	1350042	791682	689572	1465200	762005	736975	490796	1655506	875859
n631	15.089	195.138	C12301	C12H20O2	C=C(C)C1CCC(C)(OC(C)=O)CC1	87.6	2.8185	39140110	27302590	39380980	29524320	29200180	18973280	35827570	33294060	23215040	26218560	32076570	24430130	32108220	321513100	36892440	23765070	20292600	15326800
p634	15.636	139.018	C06809	C5H9NO3S	CC(=O)N[C@@H](CS)C(=O)O	72.8	0.2158	1950318	2331494	2690215	3090477	3622714	4770169	5693131	7186936	8921461	11100450	12677590	15724710	31672300	38994740	43328870	45451950	47240400	47471610
n636	1.276	196.072	C02997	C8H11N3O3	CC(=O)N[C@@H](Cc1c[nH]cn1)C(=O)O	82.8	3.5701	131784300	148031500	103286200	115885300	66676360	78783740	8121068	14581900	7858634	16091380	6729154	30879010	29387760	19537560	15654980	17058620	28160870	7041180
p639	0.163	139.018	C12078	C20H28O2	CC(C)c1ccc2c(c1)CC[C@@H]1[C@]2(C)CCC[C@@]1(C)C(=O)O	76.8	0.863199	344403	311650	371519	410502	466021	684562	1056661	969344	1116551	1377705	1689221	1394525	2760086	3083301	4238688	4771215	5312377	6319313
p644	1.345	139.05	C00785	C6H6N2O2	O=C(O)/C=C/c1c[nH]cn1	84	0.647248	2892458	6368447	5965758	6716795	6473614	4588890	3698542	6799553	6351244	7837168	8878016	7591949	6793424	62114140	30627230	16611240	12365610	12511050
n669	27.047	201.025	C08150	C24H34O4	CC(=O)O[C@]1(C(C)=O)CC[C@H]2[C@@H]3C[C@H](C)C4=CC(=O)CC[C@]4(C)[C@H]3CC[C@@]21C	88.5	0.596941	63642400	64816280	23980070	18681510	16091980	14734480	24145290	19136450	16209790	14509870	13939910	12476850	15297710	13928090	13773370	8744915	5761302	5744063
n670	1.628	201.037	C03238	C27H46O	CC(C)CCC[C@@H](C)[C@H]1CC[C@H]2[C@@H]3CC[C@H]4CC(=O)CC[C@]4(C)[C@H]3CC[C@@]21C	82.8	1.39277	4736400	4098370	7680554	1234017	1492571	1016627	2206972	1937405	1453802	1850006	1321725	1011907	4299225	3768304	3102871	3009125	3904360	2327979
n675	10.469	201.113	C08277	C10H18O4	O=C(O)CCCCCCCCC(=O)O	91.4	0.546957	25737.5	24218.7	33040.2	26902.2	35944.9	42285.8	116798	110034	101370	121218	102877	124374	501796	695101	568519	610462	767526	1148876
p689	1.299	143.081	C06231	C6H10N2O2	CC1=N[C@H](C(=O)O)CCN1	83.1	1.74726	395202	496711	296243	346310	565754	523187	692238	1740911	919504	2196279	368901	886627	13981170	18827990	16137000	27570820	24063320	28460780
n696	3.836	203.082	C00078	C11H12N2O2	N[C@@H](Cc1c[nH]c2ccccc12)C(=O)O	90.6	3.24991	2577598	45583350	36125160	1342706	1526482	2053157	640.27	1286842	1481432	1206036	887368	736776	17317240	14452620	11559090	11135830	56039540	6257141
n698	4.124	203.082	C14916	C11H12N2O2	CCC1(c2ccccc2)NC(=O)NC1=O	80.9	2.56053	28.2692	0.62573	1.27099	37.8025	28.533	31.463	209.333	6.79673	0.734602	12.6922	0.783155	10.7758	20.3226	23.5792	20.096	53.2717	149.517	239.798
n699	1.283	203.103	C04210	C8H16N2O4	C[C@H](NCCC[C@H](N)C(=O)O)C(=O)O	72.5	2.80645	497500	375935	547992	268357	522972	522987	23530.2	45737.3	35780.3	64021.8	11480	8928.54	533646	649858	769424	588789	1183796	439956
n712	8.086	206.082	C03519	C11H13NO3	CC(=O)N[C@@H](Cc1ccccc1)C(=O)O	90.5	2.52326	893986	600934	619923	456086	595034	382752	5643.25	231840	214935	260852	169616	3892.25	387018	321680	241519	265029	401541	299786
n717	8.968	207.012	C16202	C10H8O3S	O=S(=O)(O)c1ccc2ccccc2c1	92.5	1.64242	19196.6	297867	45505.7	68589.6	74948.2	66855.7	107030	72253	60777.6	59415.4	53645.8	53911.5	428865	419142	530943	423524	348401	894601
p720	3.917	146.06	C08493	C9H7NO	O=Cc1c[nH]c2ccccc12	88.5	4.72407	79454	8203866	8623717	9225456	8007433	8104730	298784	2147689	2488205	2329386	1229922	50467.2	588999	783103	712139	806191	4449460	1414393
p724	1.341	146.092	C01035	C5H11N3O2	N=C(N)NCCCC(=O)O	85.8	1.57435	831643	748885	1047055	785015	1258553	961585	4436351	9776776	6391036	11562770	10285890	15646240	21537760	21486690	36339460	28374060	12031010	14015470
p731	1.959	146.165	C00315	C7H19N3	NCCCCNCCCN	92.8	1.91564	99678.2	177925	231774	279049	377261	454916	100938	229784	313006	592981	560031	169231	2292482	8500398	1454069	1721591	1973085	7782990
n741	15.007	211.133	C16309	C12H20O3	O=C/C=C/CCCCCCCCC(=O)O	90.1	2.46289	214094	184560	102599	117966	136761	185124	433588	377934	399760	491968	610827	758504	2470238	3490171	4437636	6129719	7950649	9366430
p747	1.035	147.113	C00047	C6H14N2O2	NCCCC[C@H](N)C(=O)O	93	1.3595	66398100	106055700	106559000	107031500	91684970	97428450	19248530	29518860	34270900	28661730	17646880	27171350	52175930	56266270	46911760	369525600	91525430	36768630
n753	19.411	213.186	C17076	C13H26O2	CCCCCCCCCCCCC(=O)O	85.1	2.34537	578291	440432	245076	180692	240457	182533	388420	15236310	443596	253896	154574	131878	180624	192429	154116	216196	211812	168957
p757	18.526	149.023	C00879	C6H10O8	O=C(O)[C@@H](O)[C@H](O)[C@H](O)[C@@H](O)C(=O)O	84.2	0.53683	21756550	23576840	29572420	32586890	45018980	59235700	79218770	96324570	132358900	165348700	202336200	268633800	715265400	891386500	1057843000	1241922000	1202488000	1149685000
n769	15.291	215.165	C08317	C12H24O3	O=C(O)CCCCCCCCCCCO	84.9	1.20837	801582	621059	577954	464598	540165	1293425	914776	1203154	531020	1477053	2574025	2091568	292172	262144	223916	260737	382628	264809
p777	2.413	149.06	C00423	C9H8O2	O=C(O)/C=C/c1ccccc1	76.2	0.805047	6655137	9297145	9778878	10284290	9882502	9959768	4354514	4057429	6000629	3817850	2096781	2557628	6014247	6103273	4388654	18884060	16247810	4695184
p778	16.244	149.06	C17268	C9H8O2	CC(=O)C(=O)c1ccccc1	80.7	0.335436	453621	1036263	967568	1257458	1504150	1115926	1102058	1628281	1630721	2489195	3832501	3624343	2615984	3186235	6127946	1929835	1508349	2062996
n780	27.064	217.003	C00777	C20H28O2	CC1=C(/C=C/C(C)=C/C=C/C(C)=C/C(=O)O)C(C)(C)CCC1	92.1	0.645154	1461999	1412888	1043698	1029523	1048225	1354844	2574544	2484085	2721033	3071674	3747642	4596335	12175950	15179670	18615550	23267470	28370400	33987970
n782	2.255	217.003	C12276	C18H32CaN2O10	CC(C)(CO)[C@@H](O)C(=O)NCCC(=O)[O-].CC(C)(CO)[C@@H](O)C(=O)NCCC(=O)[O-].[Ca+2]	87.5	1.19814	3515812	3126548	3606109	5360209	4766318	4828101	6681476	5967976	5013012	4941315	4878210	4765799	3900884	2956295	131154800	2241750	1258623	1549260
p788	1.981	150.058	C01733	C5H11NO2S	CSCCC(N)C(=O)O	89.9	1.39946	13834730	23583020	23357230	24518570	23768540	21097200	5023910	8437592	6973998	7863443	4735393	6047477	14734440	15505540	11392720	13105680	240677000	18012320
p793	1.258	150.112	C06771	C6H15NO3	OCCN(CCO)CCO	89.4	4.59654	30196.5	15006.1	27215.4	23669.7	23197.7	64648.2	191559	297604	302293	410524	1943644	2239743	926186	3215642	8150182	19732590	36056520	33629840
n802	9.18	220.098	C14291	C12H15NO3	CNC(=O)Oc1cccc2c1OC(C)(C)C2	76.6	1.77194	494265	524032	385586	463840	268975	332070	100517	137763	130997	117768	34460.5	42619.9	480348	336946	522326	212322	274801	92427.8
n815	17.423	221.154	C16983	C14H22O2	CC1(C)C[C@@H]2C(=O)CC[C@@H]3O[C@]3(C)CC[C@H]21	84.7	1.22086	28674130	20746430	19260380	30724420	30567760	30464260	52471190	36556790	279807600	32831110	19731800	14497070	11534540	10171370	10239630	10224800	11128180	11608720
n824	13.275	223.028	C01204	C6H18O24P6	O=P(O)(O)O[C@H]1[C@H](OP(=O)(O)O)[C@@H](OP(=O)(O)O)[C@H](OP(=O)(O)O)[C@@H](OP(=O)(O)O)[C@H]1OP(=O)(O)O	89.5	0.134512	401094	397352	396419	593149	664237	814930	1430500	1147732	1254415	1610632	1361671	1427523	2593711	2304604	2474464	2448628	2764519	3042620
p833	27.237	154.99	C03212	C6H4N4O2	O=c1nc2[nH]ccnc-2c(=O)[nH]1	90.5	0.838763	168691000	192846700	188941800	195828800	197992700	198382900	184062000	197597600	198403100	203031600	164747900	141689600	405272100	312932600	262350200	224242800	214200100	200002900
n835	6.343	225.124	C07422	C11H18N2O3	CCCC(C)C1(CC)C(=O)NC(=O)NC1=O	82.7	1.64354	12861.9	532826	222047	85270.1	179262	94774.2	556196	382490	537904	294821	214664	230989	821138	983974	717788	920350	3519625	1049198
p839	8.771	155.07	C10787	C8H10O3	COc1cccc(OC)c1O	82.5	1.67666	1121108	897290	2051608	1202696	3096443	3197875	8104332	8561626	14491490	15993300	14413430	18710440	47810970	48499830	40748780	72744850	49525070	38648760
n852	11.958	227.129	C16308	C12H20O4	O=C(O)/C=C/CCCCCCCCC(=O)O	87.6	1.49695	4260.73	4079.68	3891.74	3775.74	5118.13	5599.27	11125.9	11351	13167.9	15254.6	16920.5	21991.5	88573.6	100538	148933	181118	220411	265852
n854	20.714	227.201	C06424	C14H28O2	CCCCCCCCCCCCCC(=O)O	85.9	1.01232	867256	690246	446860	425263	443267	410616	628132	727616	561550	570736	578371	527160	730315	650970	527072	515884	318688	208477
p857	1.043	156.077	C00135	C6H9N3O2	N[C@@H](Cc1c[nH]cn1)C(=O)O	84.3	1.08921	19245960	22936730	29114210	21296960	26966390	23226910	4045139	6182548	6485915	6381237	3797483	4991805	10315700	10428340	9513227	43971040	27688960	9205416
n871	12.476	229.144	C02678	C12H22O4	O=C(O)CCCCCCCCCCC(=O)O	94	1.26558	11927.1	9687.68	15820	13049.9	17276.5	23492.5	65028.7	56263.7	48145.2	62895.3	61179.1	79494.4	286152	367076	334819	374287	456856	877070
n897	27.18	232.975	C01126	C15H26O	CC(C)=CCC/C(C)=C/CC/C(C)=C/CO	79.5	0.901384	14025920	16895160	32799130	33208200	31753030	29097110	301741300	47959610	26867560	18469620	15174830	13271350	11952970	10840900	10549310	11045220	11715730	12310840
n900	17.62	233.155	C17504	C15H22O2	CC1=C2[C@@H](O)[C@H]3CC[C@@H](C)C2(CC1=O)C3(C)C	79.8	0.4289	344726	296732	349270	537575	681497	842467	1684275	1418556	1790566	1891610	2143479	2658777	5974896	6674172	9096727	9582703	10983900	11376250
n918	27.668	238.891	C02466	H3O9P3	O=P1(O)OP(=O)(O)OP(=O)(O)O1	82.5	1.2558	8938249	7428069	1899755	2083393	3276193	2154293	4858290	3992671	3508392	3344802	5664307	2254870	1623493	1566669	1501467	1610033	1685523	1872983
n925	17.374	239.067	C14302	C10H12N2O5	CCC(C)c1cc([N+](=O)[O-])cc([N+](=O)[O-])c1O	86.1	0.418292	118659	71176.9	81063.7	48628	71299.7	83527.2	149882	236710	161829	269305	272063	492298	1275369	1258030	1723151	2391930	3244628	2508802
n932	20.299	239.201	C22043	C15H28O2	C[C@H]1CCC[C@@]2(C)CC[C@@H](C(C)(C)O)C[C@]12O	78.7	0.87792	28358.6	28904.2	23941.5	23860.5	35893.6	36274.6	68153.8	86417.9	88937.7	105759	135687	130801	322907	355419	350835	442882	360811	296998
n938	9.188	241.073	C01727	C12H10N4O2	Cc1cc2nc3[nH]c(=O)[nH]c(=O)c3nc2cc1C	87.1	1.24444	3031478	3051924	2087512	2296822	1605714	1809622	256873	389500	197548	628796	1063220	420927	859751	826523	826079	689377	1552909	451114
p939	1.301	162.076	C01046	C6H11NO4	CN[C@@H](CCC(=O)O)C(=O)O	85.3	1.66588	30823960	49134700	45458840	45714530	40060400	43750660	2187315	4853417	4157671	6145921	2845476	3334299	12961670	10854410	8977237	9255274	57337200	8027765
p940	1.265	162.112	C00318	C7H15NO3	C[N+](C)(C)C[C@H](O)CC(=O)[O-]	77.1	1.78888	15133280	12421020	20575960	12263910	25014710	17792100	7325979	10370280	9463256	12908600	16232250	17238570	8884165	9774839	9433938	38058250	21129320	23540840
p951	1.028	163.107	C16741	C6H14N2O3	NC[C@H](O)CC[C@H](N)C(=O)O	78.4	1.28749	10974530	6234672	19941290	4189044	23537620	12016250	2766938	3493063	4855342	3623164	2830300	4319095	5641668	7171211	5217531	5646152	19514290	10869610
n952	4.779	241.982	internal standard 1991-79-3	C9H10BrNO2	N[C@H](C(O)=O)CC1=C(Br)C=CC=C1	88.9	0.330603	37162.4	6051543	4677042	314776	381694	531448	6498.81	1088415	1036662	944363	1304310	1067125	4439556	4871365	7098995	4446378	11806290	7718182
n958	7.082	243.081	C00120	C10H16N2O3S	O=C(O)CCCC[C@@H]1SC[C@@H]2NC(=O)N[C@H]12	84.8	0.28797	1234897	1168328	837412	940525	627317	735678	73675.9	78095.9	76486	107564	28967.6	32288.7	221594	145230	150506	112243	187520	55373
n963	5.684	243.171	C11332	C12H24N2O3	CC(C)CC(N)C(=O)NC(CC(C)C)C(=O)O	89.2	0.452356	77.1307	38.2353	50.8484	6846.05	9360.47	11075.3	233.365	1928.15	1971.3	4869.05	1926.7	316.063	481.686	933.428	1787.34	1149.8	1369.39	1575.89
n965	5.453	243.171	C01255	C12H24N2O3	NCCCCCC(=O)NCCCCCC(=O)O	83.5	0.370109	11283.4	172.961	11278	2352.93	3115.41	3538.6	181.145	448.36	142.318	2040.86	571.713	464.626	97886.5	116058	131053	171068	400919	13559.2
n981	2.216	245.058	C11736	C9H11FN2O5	O=c1[nH]c(=O)n([C@H]2C[C@H](O)[C@@H](CO)O2)cc1F	82.7	0.0408067	108653	60905.6	96865.2	37226.9	86595	79050.4	313185	217381	284700	147211	101995	384782	5792660	617332	1173295	5962435	510230	1011246
p1002	18.525	167.034	C03590	C8H6O4	O=C(O)C(=O)c1ccc(O)cc1	85	1.61644	55113	66902	79130.5	84035.7	123559	159071	201723	255141	348618	470404	568925	776721	2209610	2941051	3419165	4167873	4132461	4103622
n1003	27.03	248.96	C06672	C8H8O4	COc1cc(C(=O)O)ccc1O	86.7	3.45438	59071.2	1402354	52715390	44242580	42403810	35392430	63254570	50955390	40317820	41747710	42713980	36176310	38558760	36445770	35863310	22200350	17566930	19194380
n1008	18.919	249.15	C14716	C15H22O3	CCCCC(CC)COC(=O)c1ccc(O)cc1	79.1	0.240819	16806.5	15412.6	13559	11693.9	12771.2	16669.7	27899.9	27506.5	28175.8	36646.9	44414.6	58247.3	129239	166450	209143	264693	305870	365052
p1014	2.32	168.029	C18625	C7H5NO4	O=C(O)c1ccc([N+](=O)[O-])cc1	75.4	1.36881	16590.8	24734.8	47379	34657.8	28874.5	21574.5	75724.8	34389.1	89485.6	78436.2	65391.2	61866.9	5324077	15976190	130615600	17647450	53336800	10218230
p1020	1.996	169.035	C00366	C5H4N4O3	O=c1[nH]c(=O)c2[nH]c(=O)[nH]c2[nH]1	87.9	1.83393	2138542	3745401	3642184	5169017	4349119	7557955	225465	831978	575866	2286643	2372743	3607758	35631900	49696120	63610920	74407980	92766560	22961630
n1027	20.979	253.217	C08362	C16H30O2	CCCCCC/C=C\CCCCCCCC(=O)O	85.7	0.67136	870008	857070	741770	667286	709544	577764	514438	842750	644701	1032121	1315868	1303261	876058	675323	702441	611271	538460	230222
p1034	2.541	169.097	C11846	C8H12N2O2	C=C1NC(=O)[C@H](C(C)C)NC1=O	85	1.24189	4017360	3398837	5213366	3630328	6748603	4672682	11412220	12038050	17943270	9920517	7769774	9360417	12081220	14216100	9872894	57077040	25323140	18526130
n1039	1.286	256.059	C21216	C7H16NO7P	N[C@H]1C[C@H](COP(=O)(O)O)[C@@H](O)[C@H](O)[C@H]1O	83.4	0.11716	129001	169992	137413	123557	93479.7	127850	40138.8	68803.2	74899.3	120293	164669	174433	832091	891595	1032125	1354505	1644482	857186
p1044	16.209	170.096	C11016	C12H11N	c1ccc(Nc2ccccc2)cc1	91.1	1.29338	146157	149091	201547	193651	345977	405589	575190	584504	969109	1112738	1581995	2346147	7022391	8737509	9808028	12355130	15175460	8336362
n1068	1.878	259.022	C00103	C6H13O9P	O=P(O)(O)O[C@H]1O[C@H](CO)[C@@H](O)[C@H](O)[C@H]1O	88.1	1.04238	14740940	11725010	11315030	7497369	6379547	6512571	1641740	2327996	1182148	3044310	2922666	2408300	6053134	7489433	4515545	2337995	5492500	2476240
n1087	3.809	261.041	C09951	C13H10O6	O=C(c1ccc(O)c(O)c1)c1c(O)cc(O)cc1O	74.5	2.68158	25.3683	1642.98	1748.16	28.0612	18.6858	54.6399	1.35851	75.8407	148.426	83.7105	87.0999	168.868	37390.1	64899.5	134694	1328833	516271	165941
n1107	21.133	265.148	C22403	C12H26O4S	CCCCCCC(CCCC)COS(=O)(=O)O	86.3	0.113144	81037580	31065820	29578430	943558	453660	150434	176917	135447	111469	114597	106125	112509	149083	142396	154497	216313	2766434	1367459
n1109	21.709	265.148	C02477	C29H50O2	Cc1c(C)c2c(c(C)c1O)CC[C@@](C)(CCC[C@H](C)CCC[C@H](C)CCCC(C)C)O2	90.5	0	1282926	1006734	797790	7461859	18586800	7227433	5009075	5795667	7647812	4400083	3664854	2470309	8496567	15135310	25570070	27310540	16713670	10199800
p1121	1.181	175.119	C02385	C6H14N4O2	N=C(N)NCCCC(N)C(=O)O	92.7	1.77023	87182440	116424700	120427900	126733200	111843300	116118600	45803280	45695250	64553020	31299860	7334407	14552310	42776200	39797420	819352600	90276630	68200790	31700660
p1123	1.051	175.119	C00062	C6H14N4O2	N=C(N)NCCC[C@H](N)C(=O)O	94.3	4.22569	117178800	149975800	156689300	147874500	137389600	144376100	46225610	53065740	67051260	39916040	9130940	22017790	60922070	56742680	46611680	86552340	71836750	33870050
n1141	18.607	269.212	C19614	C16H30O3	O=CCCCCCCCCCCCCCCC(=O)O	89.7	0.222872	1653081	1116265	901019	750223	846928	780329	1428150	1158951	1027626	1070112	862025	885304	972013	739543	598222	581666	599930	605267
p1153	10.577	179.063	C00544	C8H8O4	O=C(O)Cc1cc(O)ccc1O	85.6	0.614307	10.4139	14.6295	16.3328	18.0053	18.5702	30.346	41.7953	54.7933	64.3831	75.6945	3031.3	213.025	1076.6	1382.2	2870.01	8432.13	23228.3	42405.2
n1189	19.404	275.202	C16300	C18H28O2	CC/C=C\C/C=C\C/C=C\C/C=C\CCCCC(=O)O	85	0.545055	5296048	5554181	3765545	3520667	2943930	3071438	351094	574428	488995	722354	282589	282003	1802831	1301827	1169247	1308691	2366743	604583
p1194	0.847	181.028	C02154	C3H6O3	O=CC(O)CO	84.7	0.60764	44467600	49112640	49047420	46517860	48326140	43698420	40471530	43151480	44282000	402549800	156305600	102456800	57575530	56060660	54407030	50892880	49984220	48407170
p1195	2.509	181.028	C20450	C6H4O5	O=C(O)c1ccc(C(=O)O)o1	85.2	0.607641	2129872	2716263	3158019	3665913	4300892	5612068	6649619	8454777	10605160	12658480	17822240	21533940	34469250	40512580	46043350	49142580	48223900	52021260
p1197	1.729	181.028	C00133	C3H7NO2	C[C@@H](N)C(=O)O	84.9	0.44192	515563	634658	764560	789645	958032	1237360	2162174	2860170	3623917	4115745	6307703	7612380	14822660	22699840	29727390	36253180	37335170	47092060
p1206	15.174	181.028	C01390	C5H10O	CC(C)=CCO	82.8	0.11048	51351740	53637060	52805890	52144160	50753030	43945750	42222570	43179160	45594850	43225250	54224960	56031450	247208200	96486460	65273220	54523200	51222830	50840620
p1209	14.948	181.028	C01904	C5H12O5	OC[C@@H](O)C(O)[C@H](O)CO	77.1	1.71244	4768843	5708477	6441865	7508505	8373574	9637371	11393680	14036770	16884600	20044440	29664800	35110080	48389180	53113480	54128800	55381720	55187610	55949350
n1210	20.328	277.217	C08315	C18H30O2	CCCC/C=C/C=C/C=C\CCCCCCCC(=O)O	89.6	0	10308970	10246550	7568656	6140610	5906307	5606852	1974967	2495731	2582325	2853174	2031439	1841027	5297551	2612472	1769016	1841144	2408782	1353206
n1211	20.433	277.217	C15201	C18H30O2	C[C@]12CC[C@@H]3[C@H]4CC[C@@H](O)C[C@H]4CC[C@H]3[C@@H]1CC[C@@H]2O	86.6	0.108218	204342	238841	190420	240199	197256	302312	62947.7	102083	116823	176846	71348.5	91455.7	981836	914805	942275	1082755	1764641	605276
n1219	21.362	279.233	C01595	C18H32O2	CCCCC/C=C\C/C=C\CCCCCCCC(=O)O	88	0.107437	2249314	1936557	1983873	1611901	1887298	1408685	488672	674310	650107	648350	512640	447681	770413	521471	499698	516398	704280	419384
n1226	22.578	281.249	C00712	C18H34O2	CCCCCCCC/C=C\CCCCCCCC(=O)O	86.1	0.106667	1691573	1872083	796095	639331	490868	481042	164197	197970	211039	242915	194312	185683	272856	255903	386623	191978	208620	123175
p1230	1.998	182.081	C01536	C9H11NO3	NC(Cc1ccc(O)cc1)C(=O)O	88.9	0.109841	3026995	5270458	6242663	7925471	8946287	12385370	4886097	7551439	12848160	12149200	10583650	18485300	214240900	325958900	301373200	246652500	237084600	62637470
p1231	1.401	182.081	C00082	C9H11NO3	N[C@@H](Cc1ccc(O)cc1)C(=O)O	88.8	0.878729	56086030	103354800	99600400	106502700	89859940	93190620	23663480	35407650	40700230	31536790	21251960	24802330	49196200	50057100	40405660	40805140	498399100	61692080
p1239	9.676	183.078	C03113	C6H15O4P	CC(C)OP(=O)(O)OC(C)C	76.4	1.31092	745913	957110	1063349	2143629	3110051	8800899	7495702	3761201	13655160	6992389	12075310	6195976	17766330	22005420	23884360	25109500	13166590	24918440
p1241	15.535	183.08	C06354	C13H10O	O=C(c1ccccc1)c1ccccc1	75.3	1.52938	1597802	1272642	1172478	1201950	1218957	1187000	1563882	1242087	1268437	1238830	1281578	6615321	4912559	4099095	3811083	3723296	3146603	3967479
n1247	3.832	285.086	C00525	C11H12N2O2	N[C@H](Cc1c[nH]c2ccccc12)C(=O)O	85.7	1.47324	98207.3	1870307	1847782	80080	114566	160266	1931.41	105733	583696	72339.9	49887.9	52262	1122541	862122	727703	661136	3333653	410162
n1260	19.328	287.202	C15395	C19H28O2	CC1=C2CC[C@@H]3[C@H](CC[C@]4(C)[C@@H](O)CC[C@@H]34)[C@H]2CCC1=O	77.1	0.417825	526357	508640	284647	268044	158602	148047	11097.3	32781.8	33499.9	40737.1	4445.4	444.54	118068	74974	91648.9	83980.3	151706	41517.3
n1298	15.261	293.176	C10342	C17H26O4	CCCCCCCCCCCC1=C(O)C(=O)C=C(O)C1=O	73.3	0.750403	1466330	1024765	1383913	1602960	1728306	1451946	2446041	1919926	1882651	1667569	1283250	1365652	1714029	1849612	1477970	855373	664482	827460
n1299	22.891	293.179	C15517	C24H40O4	C[C@H](CCC(=O)O)[C@H]1CC[C@H]2[C@@H]3C[C@H](O)[C@@H]4C[C@H](O)CC[C@]4(C)[C@H]3CC[C@@]21C	84.9	1.12559	119080	64211.1	41677.5	21895.5	3113.54	3777.99	2136.07	4625.35	3436.97	7043.29	11017.3	7827.31	101962	337644	865878	1455916	1716318	1876896
p1309	3.937	188.07	C06559	C6H10ClN5	CC(C)Nc1nc(N)nc(Cl)n1	71.2	3.50934	3377149	139424300	143166600	154141600	133198600	133449000	26657580	34198610	39503520	35971280	19445110	766429	62927660	58130360	49341180	48917200	315958300	32131350
n1311	18.874	295.228	C08368	C18H32O3	CCCCC[C@@H]1O[C@@H]1C/C=C\CCCCCCCC(=O)O	85.8	0.440338	1219523	805119	840093	552585	788392	584597	645434	666769	565842	582847	601861	532324	631880	387919	413286	447582	479961	303012
n1312	5.683	296.082	C00170	C11H15N5O3S	CSC[C@H]1O[C@@H](n2cnc3c(N)ncnc32)[C@H](O)[C@@H]1O	90.6	0.30397	0.00497666	16.5703	0.0497666	0.00497666	0.00497666	0.00497666	0.00498226	0.00497197	0.00497775	0.00497946	0.0049717	0.00498158	0.00496832	0.00497202	0.00497142	0.00496499	0.00497853	0.00498166
n1320	21.251	297.153	C10428	C10H12O	C/C=C/c1ccc(OC)cc1	86.2	0	1186656	714001	860027	1287309	847130	353572	239988	268432	202859	174830	196415	144479	300408	534893	681440	1133792	20853620	4031680
n1322	17.976	297.244	C00869	C18H34O3	CCCCCCCCCCCCCCCCC(=O)C(=O)O	87.1	0	1151514	1098161	934906	854786	817376	682842	1311971	594628	479237	464239	451230	5410993	374112	321602	292318	272640	338732	267050
n1323	19.422	297.244	C19616	C18H34O3	O=C(O)CCCCCCC/C=C\CCCCCCCCO	84.6	0.100927	1245828	886626	722129	666621	654798	680849	942894	772735	683963	721528	1434710	665664	508238	443374	455391	394023	455777	506356
p1331	1.356	189.123	C02727	C8H16N2O3	CC(=O)NCCCC[C@H](N)C(=O)O	85.7	1.05751	6738082	9893347	9263613	10580330	9109055	10312980	2553989	3705982	5074982	3060154	1875594	1219707	7043993	9266047	8797002	6960695	48695080	12773230
n1332	2.181	299.064	C05513	C10H12N4O7	O=c1[nH]c2c(=O)[nH]c(=O)n([C@@H]3O[C@H](CO)[C@@H](O)[C@H]3O)c2[nH]1	83.4	0.835943	23731.6	26105.5	23545.4	28949.5	22630.5	37038.8	623.607	2174.05	1473.45	4457.42	2298.3	1546.06	41562.2	48204.8	40516.8	52483	89870	25807.5
n1335	19.014	299.259	C03042	C18H36O3	CCCCCCCCCCCCCCCC[C@@H](O)C(=O)O	85.9	0.501238	20369.8	31350.2	17036.3	18864.9	30004.1	425750	78129.1	57759.2	157595	459466	214710	151954	1043313	667100	1688217	664884	1825730	1480546
n1349	20.075	301.217	C06428	C20H30O2	CC/C=C\C/C=C\C/C=C\C/C=C\C/C=C\CCCC(=O)O	85.9	0.398384	4317708	4790892	4914980	6533883	5782254	8244399	2848395	4751126	4529737	6332285	2092653	2518197	21865300	17647940	20098540	20799220	32045470	13575360
n1362	21.035	303.233	C22010	C20H32O2	C=C1[C@@H](O)CC[C@@H]2[C@]1(C)CC[C@@H]1C[C@@](C)(C3CO3)CC[C@@]21C	86	0.296802	159220	188702	177541	248174	202945	285164	65235.5	85039.3	100249	104139	34561.2	42325.2	504783	332468	438310	358295	636650	327841
n1365	1.118	305.023	C00105	C9H13N2O9P	O=c1ccn([C@@H]2O[C@H](COP(=O)(O)O)[C@@H](O)[C@H]2O)c(=O)[nH]1	85.4	2.29491	91317630	84291470	74207300	91419500	83360480	83657720	116105500	102965100	92920800	86935090	84770850	79595460	65345090	43892550	39586850	34489010	35007560	40275820
n1369	21.763	305.249	C16522	C20H34O2	CC/C=C\C/C=C\C/C=C\CCCCCCCCCC(=O)O	91.3	0.687964	1155048	993619	799924	702865	592297	569416	138076	161821	737990	470438	57441.3	55379.3	247729	213584	201082	181074	304804	165444
n1370	1.397	306.077	C00051	C10H17N3O6S	N[C@@H](CCC(=O)N[C@@H](CS)C(=O)NCC(=O)O)C(=O)O	75.1	0.392059	81435220	60965200	58417540	35940010	42360010	36689420	5020720	11929560	5034527	13700910	59832040	17605670	8361910	6470520	7689372	4965506	11101390	4633641
p1376	12.901	192.138	C10935	C12H17NO	CCN(CC)C(=O)c1cccc(C)c1	87.5	1.50933	87074.3	92604.8	118396	134802	180500	246633	307344	360850	464163	576552	722525	826471	1638732	1899417	2135493	2428287	2739574	2115713
n1382	14.528	309.171	C09622	C17H26O5	CC(=O)O[C@H]1C[C@@H](C)[C@H](C=O)[C@@]2(O)[C@@H]1C(C)(C)C[C@]2(C)C=O	74.3	1.26144	4854681	3086078	4182048	4323462	5021866	3858510	8597247	7305414	6306586	6555859	4854723	4807322	5305439	57223250	9956808	5321952	3671376	3312360
n1386	22.294	309.174	C01234	C4H7NO2	NC1(C(=O)O)CC1	87.3	1.87597	9074335	5677107	1248578	39232.6	28172	20785.1	17309.9	24030.6	30000.8	14148.4	24061.6	23362.2	27961.6	21331.8	29929.2	31109.8	373548	96394.2
p1433	27.18	197	C16241	C8H14O2S2	O=C(O)CCCC[C@@H]1CCSS1	78	0.203045	98641890	109248600	110966100	110106500	112433100	104390900	64756280	102268500	105084500	104709000	113599400	111403200	111719400	1131829000	289422000	185939300	156485600	143996500
n1448	15.698	323.129	C10421	C20H20O4	CC1(C)C=Cc2c(ccc3c2OC[C@@H](c2ccc(O)cc2O)C3)O1	80.1	0.278527	2523382	2297502	1930640	1804593	1836941	1695968	2368269	1818724	1645806	1681168	1486980	1522555	4273770	1707133	1184523	1099180	1017308	1203426
n1459	23.212	325.184	C00780	C10H12N2O	NCCc1c[nH]c2ccc(O)cc12	71.4	0.369021	22190.1	13645.1	10412	4852.66	4030.86	3408.8	3222.92	5003.43	6077.55	6557.82	6481.65	8428.61	68545.1	169115	222003	742777	1004538	1270404
p1498	16.587	200.201	C13831	C12H25NO	CCCCCCCCCCCC(N)=O	82.1	1.54844	8526047	7651617	8720525	8275800	8983930	7214213	12156000	10767210	10643410	9504438	65505620	17775040	12722670	10446470	10168460	10994110	10275780	10426360
p1506	1.375	201.087	C17360	C8H12N2O4	N[C@@H](C[C@H]1CN2C(=O)C[C@@H]2O1)C(=O)O	76.7	0.994594	1886080	1470110	2200014	1526096	2527198	1700004	6835493	7753319	9667652	6089491	5460791	8177704	6665020	8370524	6206934	62931230	13145580	13172930
p1544	1.366	204.123	C02571	C9H18NO4+	CC(=O)O[C@H](CC(=O)O)C[N+](C)(C)C	93.7	3.87021	26792380	17744960	39334440	15242690	45856460	29185040	3981445	7081641	5457228	11206060	2178225	2784001	6431336	4045835	7521553	190196800	20184300	23724630
n1566	1.991	346.056	C04378	C10H14N5O7P	Nc1ncnc2ncn([C@@H]3O[C@H](COP(=O)(O)O)[C@@H](O)[C@H]3O)c12	91	0.0866912	90491190	89850060	76212540	56535080	44223770	46625300	8437355	13472650	8532106	14814740	8778606	7698348	21827160	14037870	14634770	11401400	17614440	8125622
n1567	1.499	346.056	C00362	C10H14N5O7P	Nc1nc2c(ncn2[C@H]2C[C@H](O)[C@@H](COP(=O)(O)O)O2)c(=O)[nH]1	85.3	0.260074	19928.7	24284	21169.9	69458.3	56742	96637.6	9320.26	23884.1	30793.1	43656.7	30665.5	31639.4	217084	190658	224542	220134	365230	142295
p1599	2.582	209.092	C01718	C10H12N2O3	Nc1ccccc1C(=O)CC(N)C(=O)O	82.5	1.38695	21801.6	38452	47281.3	55505.3	62977.3	94703.6	5186.61	11279.5	12648	26551.9	14322.3	9733.16	344922	515189	880359	1515011	3346985	519539
n1623	3.096	357.089	C01134	C11H23N2O7PS	CC(C)(COP(=O)(O)O)[C@@H](O)C(=O)NCCC(=O)NCCS	89.7	0.588089	98698.8	7404536	6745877	17699.4	24356.3	27417.6	271584	2690.75	207.875	11455.8	2992.25	2078.75	1451959	1188121	853204	969494	7565118	622954
n1654	1.992	362.051	C00144	C10H14N5O8P	Nc1nc2c(ncn2[C@@H]2O[C@H](COP(=O)(O)O)[C@@H](O)[C@H]2O)c(=O)[nH]1	87.4	0.331445	806261	841041	860505	886140	884655	1120405	224570	418027	268380	742209	578688	630801	3292441	2850104	3335580	3050600	5144002	2165894
n1655	1.31	362.051	C19968	C10H14N5O8P	Nc1nc(=O)c2[nH]c(=O)n([C@H]3C[C@H](O)[C@@H](COP(=O)(O)O)O3)c2[nH]1	86.3	0.662891	16968740	18717070	13257140	16113320	10635320	13708280	1277449	2977648	1019026	62274840	3833506	1810461	2789740	1980199	1975002	1633934	3240437	1237620
n1697	6.785	375.131	C00255	C17H20N4O6	Cc1cc2nc3c(=O)[nH]c(=O)nc-3n(C[C@H](O)[C@H](O)[C@H](O)CO)c2cc1C	90.7	2.05262	3384973	3483199	2695002	2972268	2174486	2496432	75605.4	163840	79303.9	217025	161394	140710	926773	2054411	556538	406112	624721	93962.2
n1702	1.274	377.086	C01083	C12H22O11	OC[C@H]1O[C@H](O[C@H]2O[C@H](CO)[C@@H](O)[C@H](O)[C@H]2O)[C@H](O)[C@@H](O)[C@@H]1O	83	1.03425	182263400	115392400	151182600	79850840	129160600	100877200	5636409	14946420	6786926	18474570	25691890	20672690	12257170	5186474	4996875	4445731	5326336	6250257
p1720	2.514	217.104	C00196	C7H6O4	O=C(O)c1cccc(O)c1O	84.9	1.61213	61308.7	67886.1	131850	133702	204035	261485	351215	478641	689986	911676	1262665	1183694	4313654	6052317	9822699	16214380	13200330	13753420
p1737	8.522	218.211	C05631	C15H12O6	O=C1C[C@@H](c2ccc(O)c(O)c2)Oc2cc(O)cc(O)c21	90.7	0.137481	6248334	6792467	9968447	9407530	11247880	9004964	18986070	16519590	22938770	26887540	22998130	34500180	67207290	43763220	61256170	57278500	42422570	54365480
p1760	10.661	219.174	C09938	C15H22O	Cc1cc(O)c2c(c1)[C@@H](C(C)C)CC[C@@H]2C	80.4	1.91628	2348498	1924689	2251934	1999974	2666343	2206686	8946690	2082103	1722485	1083066	555767	591108	1776222	1746116	1672954	1648657	1696946	747156
p1769	2.785	220.118	C00864	C9H17NO5	CC(C)(CO)[C@@H](O)C(=O)NCCC(=O)O	86.3	3.13468	11572620	16702790	16655810	18533610	14988230	15967630	531472	1578064	859590	2711068	1533974	1992953	8490251	8258087	7881516	21557220	15366200	4548305
p1794	18.525	223.096	C14175	C12H14O4	CCOC(=O)c1ccccc1C(=O)OCC	88.5	2.28601	503067	543740	709653	719822	1060842	1316599	1785769	2176810	3127411	3772989	4621997	6299740	17979430	23103810	29895920	35695720	35008620	32023390
n1820	12.095	401.088	C10349	C20H18O9	Cc1cc(O)c2c(c1)C(=O)c1cc(O[C@@H]3OC[C@](O)(CO)[C@H]3O)cc(O)c1C2=O	75.9	0.149593	410183	346775	289832	337830	382077	537902	1095106	940790	1064826	1295204	1624841	2096541	6649392	9088538	12276150	16165020	20806340	25212370
p1899	11.736	230.247	C01005	C3H8NO6P	N[C@@H](COP(=O)(O)O)C(=O)O	83.1	0.304021	562165	608997	2018969	1798607	1692144	1452311	2576971	2422498	2775306	5770678	8622572	21594190	17398690	17678830	23760020	22494040	24764450	25910330
p1900	11.634	230.247	C11320	C5H13ClN2O2	Cl.NCCC[C@@H](N)C(=O)O	86.1	0.217158	1297600	1381804	4490283	3907475	3576060	2857790	4842781	4310246	4628328	8918417	64.8157	9440.47	16194750	15200090	19520220	18356190	20770060	22846200
p1971	17.618	235.169	C17609	C15H22O2	C=C(C)C1CCC2(C)CCC3OC1C2(O)C3=C	83.1	2.16865	200953	192344	238979	255056	360190	417852	683717	599644	893983	978097	1311968	3906603	8365619	10489340	13819050	14381580	15114390	15603870
p1991	13.223	237.148	C14718	C14H20O3	CCCCCCCOC(=O)c1ccc(O)cc1	74.8	2.23489	93022.5	59705.1	147528	72953.5	261357	236483	5920.33	1124.41	1411.69	2892.31	2755.42	3111.58	21374.9	19321.3	16703.2	25207.6	83943.7	40695.9
n2053	6.585	455.098	C00061	C17H21N4O9P	Cc1cc2nc3c(=O)[nH]c(=O)nc-3n(C[C@H](O)[C@H](O)[C@H](O)COP(=O)(O)O)c2cc1C	92.1	1.27445	5634.25	14828840	109759	97111.3	160874	88048.9	444275	22050.4	7447.75	8875.12	146329	26208.5	1612935	1567652	1285850	1141198	1891118	683538
p2108	1.23	244.954	C00167	C15H22N2O18P2	O=C(O)[C@H]1O[C@H](OP(=O)(O)OP(=O)(O)OC[C@H]2O[C@@H](n3ccc(=O)[nH]c3=O)[C@H](O)[C@@H]2O)[C@H](O)[C@@H](O)[C@@H]1O	84.2	0.530713	11360190	15610850	14182270	16968430	14446390	15840880	17870640	20310980	19512570	14763580	15896960	19120850	18256000	17107910	18831400	51044880	26332400	23921000
p2118	8.444	245.128	C11847	C14H16N2O2	O=C1N[C@@H](Cc2ccccc2)C(=O)N2CCC[C@@H]12	85	1.79498	315388	221911	369948	315150	689628	646763	2672127	2296674	4072960	2807803	2167312	3108701	4821688	6016032	4184122	5678436	5342502	5073157
p2121	5.91	245.135	C01179	C9H8O4	O=C(O)C(=O)Cc1ccc(O)cc1	84.5	0.6527	973216	2469626	4103856	4737623	5383861	5157906	1830269	3725246	4754664	3700254	6170656	2625331	3110608	3676476	4152559	4138687	5647184	4102628
n2165	18.308	480.31	C21484	C23H48NO7P	CCCCCCCCCCCCCCCCCC(=O)OC[C@@H](O)COP(=O)(O)OCCN	89.8	0.707877	10338690	11424560	9112421	9442812	7276776	7586574	1491768	2015606	1628733	2249449	1891956	792628	2683816	1493084	1676046	1467591	2166033	1170979
p2167	10.201	246.242	C00219	C20H32O2	CCCCC/C=C\C/C=C\C/C=C\C/C=C\CCCC(=O)O	92.1	0.121831	25519780	23214600	35911930	31699970	31096270	20971100	34813900	30578290	35765160	41431440	707.07	49191600	74679090	51336600	66422100	64334600	53396290	60050400
n2454	13.237	565.149	C18212	C27H36BrClN2O4	CO/C(=C/C(=O)N1C(=O)C=C[C@@H]1C)CCNC(=O)CC/C=C/C(C)CC/C(=C/Cl)CCCC#CBr	76.1	1.94639	50.774	106.277	5.0774	54.186	59.4314	134.483	5.07748	5.0782	5.07997	5.0839	5.07996	5.07663	5.07533	5.08012	5.07518	5.0798	5.08022	5.0734
n2507	8.551	579.173	C09789	C27H32O14	C[C@@H]1O[C@@H](O[C@H]2[C@H](Oc3cc(O)c4c(c3)O[C@H](c3ccc(O)cc3)CC4=O)O[C@H](CO)[C@@H](O)[C@@H]2O)[C@H](O)[C@H](O)[C@H]1O	77.7	1.98559	325665	308364	269038	255048	258148	229350	332774	369735	386326	411857	389500	359904	564210	666813	8077829	443540	870095	3374633
p2513	1.133	268.998	C00008	C10H15N5O10P2	Nc1ncnc2c1ncn2[C@@H]1O[C@H](COP(=O)(O)OP(=O)(O)O)[C@@H](O)[C@H]1O	89.4	0.81785	379456600	516011000	461141700	496590100	449188900	475447400	435379800	515135900	525458500	484150400	504097700	611892600	587803900	561922400	577988500	1701798000	933687300	786051900
p2514	27.03	268.998	C00156	C7H6O3	O=C(O)c1ccc(O)cc1	88.5	0.334575	229194	504196	598252	536343	824272	806049	1258169	1644833	1906711	3183456	2642692	3932736	8412094	17626630	19945030	41043500	43096130	42395240
p2588	11.949	272.258	C00392	C6H14O6	OC[C@@H](O)[C@@H](O)[C@H](O)[C@H](O)CO	92.7	1.46919	2758332	101948	106835	2883319	2671692	1788216	2802394	31376.3	14725.5	2785715	17163.8	1472.55	6757615	4273130	4415869	4321847	3170418	3776493
p2603	8.545	273.075	C06561	C15H12O5	O=C(/C=C/c1ccc(O)cc1)c1c(O)cc(O)cc1O	78	1.97747	110964	187110	181722	146902	195257	150171	165159	1655925	808346	627972	376061	355563	341410	405696	1365704	317730	836756	3500976
p2611	8.148	273.167	C01601	C9H18O2	CCCCCCCCC(=O)O	85.1	2.12325	74879.5	91011.2	138177	181716	255552	477120	794436	542221	1509418	1192297	2202458	1491566	8767380	20433610	31491670	23665580	8125569	8957294
p2627	11.655	274.274	C18167	C20H26O6	COc1cc(C[C@@H](CO)[C@H](CO)Cc2ccc(O)c(OC)c2)ccc1O	92.6	1.23964	9634231	9604933	15214640	16157330	17911790	19217900	34132170	41215940	65347980	101235300	119902400	271395100	636235800	457400700	559857500	539818900	466836700	3146243000
p2658	16.859	276.159	C09855	C16H21NO3	CC1C[C@@]23[C@@H]4CCCN2C[C@H]2O[C@H]2[C@@]13[C@@H]1C[C@H]4OC1=O	82.3	1.84676	62941.6	60206.7	108653	90794.2	179554	203567	500932	636766	676537	1060648	1193473	1607800	4509161	5863284	10480870	10118450	10137470	10697530
p2679	18.036	277.179	C10494	C17H24O3	CCCCC/C=C/C(=O)CCc1ccc(O)c(OC)c1	73	1.76781	1975410	1600560	1857187	1816074	1945542	2147295	3381143	3338500	4029434	3685152	3758635	11433570	13781420	15378500	16849540	16476510	16021570	18820750
p2716	18.525	279.159	C14214	C16H22O4	CCCCOC(=O)c1ccccc1C(=O)OCCCC	88.8	2.07767	17571860	18568200	23995290	24780290	35598540	46079340	62901550	75224900	105343200	126483800	154307700	219413800	556278600	729478500	893613200	1033405000	1061033000	970503300
p2779	21.46	282.279	C19670	C18H35NO	CCCCCCCC/C=C\CCCCCCCC(N)=O	81.8	1.70044	360807000	294620200	290256300	277408800	296510500	277071800	280012000	298722200	287741900	327760700	318741100	323503300	387957700	418182600	1034406000	449484300	472281900	477022600
n2808	2.569	686.143	C00882	C21H35N7O13P2S	CC(C)(COP(=O)(O)OP(=O)(O)OC[C@H]1O[C@@H](n2cnc3c(N)ncnc32)[C@H](O)[C@@H]1O)[C@@H](O)C(=O)NCCC(=O)NCCS	79.6	3.11889	34395.2	19468.4	34583.3	211607	83771.9	302383	70633.4	144560	71964	218025	141890	124228	900763	859705	7983.62	44987.8	45145.8	5368.9
p2810	23.299	284.294	C00295	C5H4N2O4	O=C(O)c1cc(=O)[nH]c(=O)[nH]1	80.4	0.316573	54064640	43006840	42384540	40694600	42074010	34731930	44506850	44879380	43627560	45649290	59220160	96418500	35440300	38745160	48376280	18938830	16670930	24655120
p2815	16.03	284.331	C08262	C5H10O2	CC(C)CC(=O)O	86.1	0	11763.2	20944.9	32339.6	22984.7	57131.1	79912	88491.6	141926	211877	126915	243310	111558	240363	348249	351404	422945	493320	356602
p2919	6.582	289.162	C05422	C6H6O6	O=C1O[C@H]([C@@H](O)CO)C(=O)C1=O	86.1	0	1434569	1010643	2117179	1573423	2091643	1084128	1632730	2339331	1238075	1725941	2855964	1642583	1211413	11051340	2927685	2494390	2379813	1315153
p2936	11.798	290.268	C02094	C40H56	CC1=C(/C=C/C(C)=C/C=C/C(C)=C/C=C/C=C(C)/C=C/C=C(C)/C=C/C2=C(C)CCCC2(C)C)C(C)(C)CCC1	89.1	0.413411	211883	5197.44	7238.84	8086.29	448427	472889	1024877	933242	1305019	1373577	11267.4	19314.1	3981083	4282314	3594835	5992097	3521501	4401838
p3137	12.894	302.305	C00836	C18H39NO2	CCCCCCCCCCCCCCC[C@@H](O)[C@@H](N)CO	70.6	2.2163	53681.7	1134.65	113.465	8393.07	20379.7	22865.7	1414993	102305	336398	185060	113.465	14600.4	209458700	152262700	182913000	198225700	160268200	164512900
p3140	13.017	302.305	C00036	C4H4O5	O=C(O)CC(=O)C(=O)O	80.6	1.32317	1624376	1582645	3028869	2712818	3458475	3330244	6063211	7506269	11288500	16132670	72271.5	35995330	235141400	298384500	109521500	101318400	90266670	53433510
n320	18.529	146.965	C20827	C5H10O3	CC(C)(O)CC(=O)O	85.7	1.02065	58646.8	44274.6	40379.2	28672.4	36424.2	31391.3	77836.9	66511.4	95110.2	97305.3	103562	145992	801469	1179952	1513211	2199040	2242823	2479653
p3258	26.21	312.325	C00628	C7H6O4	O=C(O)c1cc(O)ccc1O	82	0.384214	445678	334168	417932	416862	379258	401006	650984	569074	645862	666299	708512	1336975	1730504	1525653	1936023	2060805	1700000	1768666
p3391	11.759	318.3	C12144	C18H39NO3	CCCCCCCCCCCCCC[C@@H](O)[C@@H](O)[C@@H](N)CO	83.4	1.44518	864733	849710	1303641	1276852	1460780	1491618	2761810	3210138	4643742	6899585	7597205	14050490	74768220	90334410	199796500	310147800	334880900	42747480
p3686	21.379	339.252	C14772	C20H34O4	CCCCC/C=C\C/C=C\C/C=C\CC(O)C(O)CCCC(=O)O	75.3	2.15179	2689858	1435503	6590646	956330	5775818	2892924	80154.8	12607.2	25099.1	53447.5	116797	82360.1	384.149	383.796	383.126	383.708	383.852	383.251
p3708	20.002	341.266	C03619	C7H14O6	CO[C@@H]1O[C@H](CO)[C@H](O)[C@H](O)[C@H]1O	85	1.43583	48334.6	56524	83628.1	82867.5	116058	146598	211763	271030	357873	449348	662667	934596	3151348	5045277	6485966	6952185	6291241	3943362
p3734	12.44	343.295	C00383	C3H4O4	O=C(O)CC(=O)O	80.9	2.03906	683262	498703	738610	758612	1069259	1158721	1820904	2700132	3683112	3986941	4199627	5132427	11693330	15901140	18510060	19453950	15062870	14819780
p3808	1.997	348.07	C00020	C10H14N5O7P	Nc1ncnc2c1ncn2[C@@H]1O[C@H](COP(=O)(O)O)[C@@H](O)[C@H]1O	90.7	1.75252	1208734	2139065	2104466	3299281	2845336	4783448	487264	1296143	1091632	2859514	2278717	2195530	25553140	30117660	48809730	57921490	96444960	29534320
p3911	15.753	358.367	C06153	C6H12O6	O[C@H]1[C@H](O)[C@@H](O)[C@H](O)[C@@H](O)[C@@H]1O	81.4	1.17198	2.36049e+06	2.36017e+06	2.36221e+06	2.3568e+06	2.35922e+06	2.36067e+06	2.35993e+06	2.35993e+06	2.35993e+06	2.35993e+06	2.35993e+06	37363540	47151840	40012290	29007710	42185800	26224270	30370430
p3963	11.861	362.326	C07058	C20H28O2	CC1=C(/C=C/C(C)=C/C=C/C(C)=C\C(=O)O)C(C)(C)CCC1	84.2	1.76637	17106180	14127780	20463940	17469910	15594390	10534500	16091070	15431570	18000280	21201430	16384940	22747650	36580020	24875870	37284060	2408357	545458	2491940
p3985	1.28	365.105	C00243	C12H22O11	OC[C@H]1OC(O)[C@H](O)[C@@H](O)[C@@H]1O[C@@H]1O[C@H](CO)[C@H](O)[C@H](O)[C@H]1O	85.9	0.766903	38578840	35241200	52137740	32424070	52957680	46595410	1851213	6062831	2814395	8659030	12329290	9367645	3832145	3117571	507401200	8822834	6718277	6345139
p4290	11.829	406.352	C02528	C24H40O4	C[C@H](CCC(=O)O)[C@H]1CC[C@H]2[C@H]3[C@H](CC[C@@]21C)[C@@]1(C)CC[C@@H](O)C[C@H]1C[C@H]3O	76.5	2.3871	49355.1	47558.7	66123.2	72528.1	77219.2	75324.7	152251	188387	280914	377732	359144	585472	3955258	3423981	7209822	7511696	6596277	8669585
p4440	19.875	429.318	C08276	C4H8O2S	CSCCC(=O)O	86.1	0.0698783	3148156	3083525	3575929	3498538	3698728	3819224	5089598	6334361	4890368	4755207	4757226	4392975	18435640	13912070	13114270	9938719	7045499	4345082
p4760	19.786	473.344	C01227	C19H28O2	C[C@]12CC[C@H]3[C@@H](CC=C4C[C@@H](O)CC[C@@]43C)[C@@H]1CCC2=O	86.1	0.316894	2385559	2587482	2621180	2545941	2660250	2880222	3623083	4441630	3465849	3609086	3754209	3497274	4352299	4584359	5823851	14860190	6771468	3476522
n481	7.411	172.097	C02710	C8H15NO3	CC(=O)N[C@@H](CC(C)C)C(=O)O	87.5	1.39456	577852	387799	408870	288838	387364	310364	78406.8	72870.2	61314.5	265209	161633	196683	277011	241373	116011	244720	399749	161039
n634	1.956	195.81	C00400	C10H20O	CC(C)[C@@H]1CC[C@@H](C)C[C@H]1O	73	0.306419	2202437	1370882	1823740	1090162	1556924	2051459	2285667	2072133	2138673	1926668	1433045	1969321	2297049	2135897	1943241	2244892	3054297	1881276
n644	1.957	197.807	C00376	C20H28O	CC1=C(/C=C/C(C)=C/C=C/C(C)=C/C=O)C(C)(C)CCC1	77.6	0.202217	2982259	1961171	2353916	1581290	2046486	2622661	3081056	2688376	2834929	2459513	1984520	2633706	3010003	2789154	2553845	3053204	4170502	2711035
n788	9.827	217.048	C00794	C6H14O6	OC[C@H](O)[C@@H](O)[C@H](O)[C@H](O)CO	74	0.0921456	14888.2	8336.09	14362.6	9168.95	27371.4	21942.8	21039.8	19984.4	24524.5	40516.4	23472.1	31737.3	272100	242766	191026	348559	393864	314690
n837	19.361	225.186	C08322	C14H26O2	CCCC/C=C\CCCCCCCC(=O)O	84.5	1.68749	2131064	1888022	1423814	1001743	1410460	987801	1768549	1802612	1646896	1742666	1646503	1385699	8337040	2511899	1460993	1479846	1193185	940485
n1206	5.489	277.123	C00831	C11H22N2O4S	CC(C)(CO)[C@@H](O)C(=O)NCCC(=O)NCCS	72.4	0.541276	514.696	1803620	1523793	1468899	1136385	1093540	514.696	124324	95682.4	119342	69224.9	65668.2	364724	345919	264493	220806	2829520	190466
n1309	17.33	295.228	C14762	C18H32O3	CCCCC[C@H](O)/C=C/C=C\CCCCCCCC(=O)O	89.5	0	2630938	1440614	1442835	1167417	1761333	1170739	1296648	1336293	1211183	1035687	1021176	4164543	935954	582485	897093	917937	1125491	635554
